# Supplementary material for: A Scoping Review of Sport National Concussion Guidelines in Squash
Source: Sports (Basel). 2025 Sep 12;13(9):325. doi: 10.3390/sports13090325 (PMC12473452; doi:10.3390/sports13090325)
Supplement: Supplementary file 1 [file sports-13-00325-s001.zip]

Archive with 1 entries (1 files):
- sports-3790401-supplementary.pdf
